# Supplementary material for: Particularities of allergy in the Tropics
Source: World Allergy Organ J. 2016 Jun 27;9:20. doi: 10.1186/s40413-016-0110-7 (PMC4924335; doi:10.1186/s40413-016-0110-7)
Supplement: Additional file 2: Table S2. — Overview of ISAAC centres by age and country, for wheeze and rhinoconjunctivitis. (XLS 122 kb) [file 40413_2016_110_MOESM2_ESM.xls]

## Sheet: 13 yrs old
ISAAC Centre (Tropical)	Phase III Cohort size: Rhinitis	Rhinitis in the past year			Hay fever ever			Rhinoconjunctivitis in the past year			Current Wheeze		Asthma Ever		Altitude (metres)	Latitude (degrees)	Income ††	Longitude	Region
		N	%	Change per year (%)*	N	%	Change per year (%)*	N	%	Change per year (%)*	N	%	N	%
Ethiopia: Addis Ababa	3195	887	27.8	-0.21	141	4.4	-0.38	316	9.9	-0.09	290	9.1	75	2.3	2405	9	Low	38.7	Tropical
Cameroon: Yaounde	2983	678	22.7		568	19		264	8.9		169	5.7	178	6	726	3.8	Low	11.5	Tropical
Congo: Brazzaville	1012	551	54.4		603	59.6		337	33.3		201	19.9	95	9.4	204	-4.3	Low	15.3	Tropical
Cote d’Ivoire	3342	1565	46.8		1117	33.4		921	27.6		645	19.3	388	11.6		7.5	Low	-7.6	Tropical
Gabon: Port-Gentil	3166	1129	35.7		1020	32.3		523	16.5		324	10.2	348	11	4	-0.7	Middle	8.8	Tropical
Kenya: Eldoret	3289	1032	31.4	1.82	1281	38.9	3.84	738	22.4	1.72	455	13.8	416	12.6	2095	0.5	Low	35.3	Tropical
Kenya: Nairobi	3023	1052	34.8	0.61	1105	36.6	1.85	600	19.8	0.62	543	18	502	16.6	1795	-1.3	Low	36.8	Tropical
Nigeria: Ibadan	3142	1057	33.6	-1.94	602	19.2	0.51	515	16.4	-3.88	408	13	369	11.7	255	7.4	Low	3.9	Tropical
Republique Democratique du Congo: Kinshasa	2930	683	23.3		2042	69.7		346	11.8		221	7.5	298	10.2	204	-4.3	Low	15.3	Tropical
Reunion Island	2362	1119	47.4		340	14.4		645	27.3		507	21.5	452	19.1	2200	-21.1		55.6	Tropical
Guinea: Conakry	3115	1030	33.1		1501	48.2		669	21.5		578	18.6	321	10.3	13	9.5	Low	-13.7	Tropical
Sudan: Khartoum	2896	344	11.9		7	0.2		208	7.2		361	12.5	450	15.5	380	15.6	Low	32.5	Tropical
Togo: Lome	3090	802	26		890	28.8		450	14.6		520	16.8	311	10.1	6	6.1	Low	1.2	Tropical
China: Guangzhou	3514	1601	45.6	0.87	145	4.1	0.17	375	10.7	0.33	170	4.8	161	4.6	15	23.1	Middle	113.3	Tropical
Hong Kong	3321	1357	40.9	-0.52	51	1.5	-0.46	750	22.6	-0.21	285	8.6	337	10.1	3	22.3	High	114.2	Tropical
Indonesia: Bali	2569	828	32.3		1181	46		265	103		111	4.3	224	8.7		-8.4	Low	115.2	Tropical
Indonesia: Bandung	2826	540	19.1	-2.25	1174	41.5		136	4.8	-0.08	147	5.2	351	12.4	728	-6.9	Low	107.6	Tropical
Indonesia: Semarang	2435	448	18.4		1018	41.8		97	4		144	5.9	271	11.1	19	-7	Low	110.4	Tropical
Malaysia: Alor Setar	2941	1181	40.2	0.4	716	24.3	-1.34	479	16.3	-0.06	274	9.3	317	10.8	7	6.1	Middle	100.4	Tropical
Malaysia: Klang Valley	3025	1300	43	1.24	1152	41.4	3.59	600	19.8	0.87	352	11.6	488	16.1		3.1	Middle	101.7	Tropical
Malaysia: Kota Bahru	2989	1044	34.9	0.88	874	29.2	1.49	373	12.5	0.46	172	5.8	269	9	10	6.1	Middle	102.2	Tropical
Philippines: Metro Manila	3658	807	22.1	-0.71	1737	47.5	2.14	404	11	-0.61	307	8.4	766	20.9	13	14.6	Middle	121	Tropical
Singapore	4217	1722	40.8	-0.05				696	16.5	0.2	481	11.4	1118	26.5	23	1.3	High	103.9	Tropical
Thailand: Bangkok	4669	2678	57.4	2.36	1866	40	1.55	1117	23.9	1.41	649	13.9	742	15.9	2	13.8	Middle	100.5	Tropical
Thailand: Chantaburi	2901	1181	40.7		801	27.6		412	14.2		466	16.1	398	13.7	7	12.6	Middle	102.1	Tropical
Thailand: Chiang Mai	3538	1648	46.6	1.37	841	23.8	-0.17	608	17.2	0.26	307	8.7	350	9.9	313	18.8	Middle	99	Tropical
Thailand: Chiang Rai	1809	470	26		287	15.9		164	9.1		119	6.6	135	7.5	401	19.9	Middle	99.8	Tropical
Thailand: Khon Kaen	3410	1450	42.5		1220	35.8		500	14.7		375	11	515	15.1	167	16.4	Middle	102.8	Tropical
Thailand: Nakom Pathom	6975	2186	31.3		1434	20.6		673	9.6		478	6.9	665	9.5	11	13.8	Middle	100	Tropical
Vietnam: Ho Chi Minh City	4240	2868	67.6		1165	27.5		1034	24.4		1250	29.5	212	5	5	10.8	Low	106.7	Tropical
India: Bangalore	3440	950	27.6		303	8.8		360	10.5		406	11.8	166	4.8	913	13	Low	77.6	Tropical
India: Borivali	1004	104	10.4	0.21	65	6.5	-0.22	39	3.9	0.09	15	1.5	53	5.3	12	19.2	Low	72.9	Tropical
India: Chennai	2181	460	21.1	1.33	178	8.2	0.12	123	5.6	0.34	76	3.5	29	1.3	14	13.1	Low	80.3	Tropical
India: Davangere	2945	305	10.4					28	1		200	6.8	176	6	587	14.5	Low	77	Tropical
India: Kottayam	3685	991	26.9	-1.54	418	11.3	-0.64	488	13.2	-1.16	566	15.4	327	8.9	14	9.6	Low	76.5	Tropical
India: Mumbai [18]	2982	401	13.4	0.28	379	12.7	0.8	188	6.3	0.41	136	4.6	270	9.1	8	19.1	Low	72.9	Tropical
India: Mumbai [29]	1829	127	6.9		76	4.2		56	3.1		54	3	68	3.7	8	19.1	Low	72.9	Tropical
India: Nagpur	4150	443	10.7		502	12.1		204	4.9		125	3	233	5.6	310	21.2	Low	79.1	Tropical
India: Pimpri	3128	130	4.2		157	5		58	1.9		32	1	98	3.1	593	18.6	Low	73.8	Tropical
India: Pune	1983	272	13.7	0.87	205	10.3	0.84	102	5.1	0.51	56	2.8	101	5.1	554	18.4	Low	73.9	Tropical
India: Rasta Peth	3065	242	7.9		278	9.1		128	4.2		68	2.2	114	3.7		18.5	Low	73.9	Tropical
Sri Lanka	3717	1102	29.6		670	18		538	14.5		854	23	434	11.7			Low		Tropical
Bolivia: Santa Cruz	3257	1210	37.2		607	18.6		730	22.4		441	13.5	401	12.3	423	-17.8	Middle	-63.2	Tropical
Brazil: Aracaju	3043	776	25.5		632	20.8		373	12.3		568	18.7	468	15.4	11	-10.9	Middle	-37.1	Tropical
Brazil: Belo Horizonte	3088	807	26.1		754	24.4		352	11.4		551	17.8	303	9.8	872	-19.9	Middle	-43.9	Tropical
Brazil: Brasilia	3009	883	29.3		603	20		370	12.3		594	19.7	446	14.8	1136	-15.8	Middle	-47.9	Tropical
Brazil: Caruaru	3026	770	25.4		654	21.6		371	12.3		542	17.9	594	19.6	568	-8.3	Middle	-36	Tropical
Brazil: Feira de Santana	1732	571	33		324	18.7		240	13.9		373	21.5	186	10.7	223	-12.3	Middle	-39	Tropical
Brazil: Maceio	2745	724	26.4		304	11.1		373	13.6		405	14.8	380	13.8	11	-9.7	Middle	-35.8	Tropical
Brazil: Manaus Amazonas	3009	692	23		633	21		377	12.5		546	18.1	593	19.7	20	-3.1	Middle	-60	Tropical
Brazil: Nova Iguacu	3185	554	17.4		305	9.6		280	8.8		377	11.8	232	7.3	36	-22.8	Middle	-43.5	Tropical
Brazil: Recife	2865	1027	35.8	1.47	452	15.8	-0.32	408	14.2	0.36	548	19.1	515	18	8	-8.1	Middle	-34.9	Tropical
Brazil: Salvador	3020	1336	44.2	-1.54	732	24.2	-0.07	637	21.1	-0.56	744	24.6	415	13.7	10	-13	Middle	-38.5	Tropical
Brazil: Vitoria da Conquista	1679	668	39.8		320	19.1		333	19.8		512	30.5	222	13.2	876	-14.9	Middle	-40.9	Tropical
Chile: Calama	1618	584	36.1		33.1	20.5		370	22.9		179	11.1	222	13.7	2251	-22.4	Middle	-68.9	Tropical
Colombia: Barranquilla	3204	1599	49.9		1084	33.8		960	30		443	13.8	551	17.2	42	11	Middle	-74.8	Tropical
Colombia: Bogota	3830	1386	36.2		687	17.9		854	22.3		324	8.5	363	9.5	2582	4.6	Middle	-74.2	Tropical
Colombia: Cali	3100	1346	43.4		393	12.7		721	23.3		428	13.8	529	17.1	967	3.4	Middle	-76.5	Tropical
Costa Rica	2436	837	34.4	0.43				432	17.7	0.43	666	27.3	565	23.2			MIddle		Tropical
Cuba: La Habana	3026	1169	38.6		1159	38.3		609	20.1		538	17.8	936	30.9	11	23.1		-82.4	Tropical
Ecuador: Guayaquil	3082	1163	37.7		141	4.6		738	23.9		479	15.5	459	14.9	47	-2.2	Middle	-79.9	Tropical
Ecuador: Quito	3014	1102	36.6		486	16.1		697	23.1		535	17.8	207	6.9	2854	-0.2	Middle	-78.5	Tropical
El Salvador: San Salvador	3260	1728	53		188	5.8		698	21.4		1004	30.8	781	24	653	13.7	Middle	-89.2	Tropical
Honduras: San Pedro Sula	2675	1123	42		403	15.1		557	20.8		589	22	490	18.3	66	15.5	Middle	-88	Tropical
Mexico: Ciudad de Mexico [1]	3891	1144	29.4		222	5.7		509	13.1		385	9.9	310	8	2240	19.4	Middle	-99.1	Tropical
Mexico: Ciudad de Mexico [3]	3474	1028	29.6		78	2.2		443	12.8		134	3.9	58	1.7	2240	19.4	Middle	-99.1	Tropical
Mexico: Ciudad de Mexico [4]	2662	940	35.3		72	2.7		391	14.7		265	10	177	6.6	2240	19.4	Middle	-99.1	Tropical
Mexico: Cuernavaca	1431	298	20.8	-0.17	152	10.6	0.65	102	7.1	-0.28	166	11.6	81	5.7	1622	18.9	Middle	-99.2	Tropical
Mexico: Merido	3019	1200	39.7		116	3.8		474	15.7		342	11.3	391	13	12	21	Middle	-89.6	Tropical
Mexico: Toluca	3021	642	21.3		249	8		321	10.6		200	6.6	155	5.1	2680	19.3	Middle	-99.7	Tropical
Mexico: Villahermosa	3109	1228	39.5		1280	4.3		551	17.7		327	10.5	462	14.9	7	18	Middle	-92.9	Tropical
Nicaragua: Managua	3263	1424	43.6		239	7.3		818	25.1		450	13.8	497	15.2	108	12.1	Low	-86.3	Tropical
Panama: David	3183	910	28.6	0.76	1254	39.4	6.03	374	11.7	0.4	729	22.9	651	20.5	47	8.4	Middle	-82.4	Tropical
Peru: Lima	3022	1032	34.1	-0.05				564	18.7	-0.12	593	19.6	1000	33.1	152	-12	Middle	-77	Tropical
Venezuela: Caracas	3000	1223	40.8		809	27		746	24.9		463	15.4	890	29.7	887	10.5	Middle	-66.9	Tropical
Barbados	2498	500	20	0.72	1078	43.2	0.99	294	11.8	0.16	519	20.8	617	24.7					Tropical
Trinidad Tobago: St Augustine	3512	1173	33.4		979	27.9		644	18.3		460	13.1	450	12.8		10.6		-61.4	Tropical
Trinidad Tobago: Tobago	1464	453	30.9		489	33.4		283	19.3		196	13.4	197	13.5					Tropical
Cook Islands: Rarotonga	445	127	28.5		57	12.8		52	11.7		47	10.6	66	14.8		-21.2		-159.8	Tropical
Fiji: Suva	3093	1354	43.8		320	10.3		727	23.5		321	10.4	421	13.6	57	-18.1	Middle	178.4	Tropical
Tonga: Nuku’alofa	2671	484	18.1					261	9.8		432	16.2	335	12.5	5	-21.1	Middle	-175.2	Tropical
Niue Island	79	32	40.5		20	25.3		13	16.5		10	12.7	24	30.4					Tropical
Nouvelle Caledonie	7247	3340	46.1		719	9.9		999	13.8		594	8.2	909	12.5					Tropical
Polynesie Francaise	4289	1864	43.5		468	10.9		661	15.4		486	11.3	682	15.9					Tropical
Samoa: Apia	2986	1310	43.9		289	9.7		632	21.2		173	5.8	420	14.1	9	-13.8	Middle	-171.8	Tropical
Tokelau	66	37	56.1					13	19.7		13	19.7	23	34.8					Tropical
South Africa: Cape Town	5037	1939	38.5	1.17	2088	41.5	1.77	1043	20.7	0.8	1025	20.3	725	14.4	25	-34	Middle		Subtropical
South Africa: Polokwane	4660	1594	34.2		689	39.4		846	18.2		838	18	311	6.7	1315	-23.9	Middle		Subtropical
Algeria: Wilaya of Algiers	4203	1394	33.2	3.07	439	10.4	-0.47	871	20.7	1.8	367	8.7	298	7.1	25	36.7	Middle		Temperate
Morocco: Benslimane	1008	297	29.5		304	30.2		195	19.3		89	8.8	89	8.8	237	33.5	Middle		Subtropical
Morocco: Boulmene	1254	242	19.3		230	18.3		104	8.3		68	5.4	157	12.5	1832	33.4	Middle		Subtropical
Morocco: Casablanca	1777	763	42.9	2.72	539	30.3	0.49	500	28.1	2.11	285	16	260	14.6	17	33.6	Middle		Subtropical
Morocco: Marrakech	1689	446	26.4	1	278	16.5	-0.64	249	14.7	0.62	75	4.4	255	15.1	466	31.6	Middle		Subtropical
Tunisia: Grand Tunis	6119	1866	30.5		1671	27.3		897	14.7		944	15.4	364	5.9	23	36.8	Middle		Temperate
Tunisia: Sousse	3042	1881	61.8	2.59	804	26.4	0.89	706	23.2	-2.52	362	11.9	488	16	24	35.8	Middle		Temperate
China: Beijing	3530	1265	35.8	0.3	270	7.6	0.23	361	10.2	0.33	253	7.2	224	6.3	49	39.9	Middle		Temperate
China: Tibet	2878	153	5.3		39	1.4		41	1.4		24	0.8	31	1.1			Middle		Subtropical
China: Tongzhou	3542	433	12.2		205	5.8		118	3.3		36	1	39	1.1	34	39.9	Middle		Temperate
China: Wulumuqi	3884	1152	29.7		325	8.4		310	8		148	3.8	158	4.1	862	43.8	Middle		Temperate
Japan: Fukuoka	2520	1154	45.8	0.59	770	30.6	0.99	443	17.6	0.34	327	13	501	19.9	7	33.6	High		Subtropical
Japan: Tochigi	4466	1882	42.1		1485	33.3		959	21.5		373	8.4	537	12	51	36.4	High		Temperate
South Korea: Provincial	7375	2393	32.4	0.72	963	13.1	1.16	848	11.5	0.3	630	8.5	408	5.5			Middle		Temperate
South Korea: Seoul	2888	896	31	-0.24	384	13.3	0.97	344	11.9	0.24	262	9.1	143	5	74	37.6	Middle		Temperate
Taiwan: Taipei	6378	2762	43.3	2.24	2139	33.5	-0.14	1138	17.8	1.02	445	7	1082	17	10	25			Subtropical
Taiwan: Taoyuan	3190	1226	38.4		758	23.8		467	14.6		152	4.8	389	12.2	103	25			Subtropical
Egypt: Cairo	3047	666	21.9		727	23.9		314	10.3		213	7	158	5.2	23	30.1	Middle		Subtropical
Iran: Birjand	2829	630	22.3		272	9.6		295	10.4		222	7.8	108	3.8	1459	32.9	Middle		Subtropical
Iran: Rasht	3004	607	20.2	0.9	166	5.5	0.13	215	7.2	0.18	469	15.6	136	4.5	1	37.3	Middle		Temperate
Iran: Tehran	3119	783	25.1	0.65	328	10.5	1.46	384	12.3	0.5	341	10.9	80	2.6	1178	35.7	Middle		Temperate
Iran: Zanjan	2805	507	18.1		222	7.9		230	8.2		236	8.4	71	2.5	1650	36.7	Middle		Temperate
Jordan: Amman	2447	492	20.1		193	7.9		267	10.9		302	12.3	185	7.6	757	32	Middle		Subtropical
Kuwait	2882	795	27.6	-0.59	559	19.4	0.3	307	10.7	-0.32	218	7.6	404	14	16	29.4	High		Subtropical
Malta	4136	1770	42.8	-0.66	1683	40.7	1.2	864	20.9	-1.15	605	14.6	583	14.1			Middle		Temperate
Pakistan: Islamabad	4069	2176	53.5		2984	73.3		1130	27.8		408	10	238	5.8	579	33.7	Low		Subtropical
Pakistan: Karachi	2999	853	28.4	-0.24	721	24	0.51	503	16.8	-0.22	351	11.7	226	7.5	38	24.9	Low		Subtropical
Palestine: North Gaza	3627										314	8.7	183	5	40	31.5	Middle		Subtropical
Palestine: Ramallah	3929										336	8.6	268	6.8	879	31.9	Middle		Subtropical
Sultanate of Oman: Al-Khod	3747	1113	29.7	0.98	531	14.2	0.62	568	15.2	0.63	316	8.4	744	19.9			Middle		Subtropical
Syria: Aleppo	3063	992	32.4		276	9		446	14.6		157	5.1	141	4.6	401	36.2	Middle		Temperate
Syria: Latakia	3010	680	22.6		370	12.3		303	10.1		195	6.5	183	6.1	26	35.5	Middle		Temperate
Syria: Tartouss	2995	485	16.2		372	12.4		258	8.6		118	3.9	139	4.6	20	34.9	Middle		Subtropical
India: Bikaner	3059	1283	41.8		1804	59		650	21.2		231	7.6	140	4.6	226	28	Low		Subtropical
India: Chandigarh	3122	953	30.5	3.74	579	18.5	1.93	426	13.6	1.37	173	5.5	124	4	326	30.7	Low		Subtropical
India: Jaipur	3607	1523	42.2		1015	28.1		723	20		195	5.4	211	5.8	428	26.9	Low		Subtropical
India: Jodhpur	2341	816	34.9	1.85	558	23.8	1.31	305	13	0.43	124	5.3	132	5.6	221	26.3	Low		Subtropical
India: Lucknow	3000	1037	34.6		602	20.1		416	13.9		174	5.8	99	3.3	131	26.8	Low		Subtropical
India: Ludhiana	3108	1421	45.7		1098	35.3		734	23.6		225	7.2	104	3.3	242	30.9	Low		Subtropical
India: New Delhi	3469	858	24.7	-0.57	899	25.9	2.02	402	11.6	0.2	184	5.3	224	6.5	212	28.6	Low		Subtropical
Argentina: Cordoba	3445	1379	40	0.19	439	12.7	-2.4	583	16.9	-0.09	470	13.6	331	9.6	395	-31.4	Middle		Subtropical
Argentina: Neuquen	3172	1163	36.7		194	6.1		470	14.8		324	10.2	271	8.5	281	-38.9	Middle		Temperate
Argentina: Rosario	3099	706	22.8		386	12.5		351	11.3		416	13.4	297	9.6	38	-32.9	Middle		Subtropical
Argentina: Salta	3000	1194	39.8		590	19.7		627	20.9		374	12.5	284	9.5	1183	-24.8	Middle		Subtropical
Brazil: Curitiba	3628	1423	39.2	1.57	444	34.8	0.72	615	17	0.47	687	18.9	335	9.2	924	-25.4	Middle		Subtropical
Brazil: Itajai	2737	605	22.1		523	19.1		290	10.6		336	12.3	303	11.1	6	-26.9	Middle		Subtropical
Brazil: Passo Fundo	2949	870	29.5		927	21.4		467	15.8		604	20.5	430	14.6	689	-28.3	Middle		Subtropical
Brazil: Porto Alegre	3007	966	32.1	-0.97	1266	42.1	1.97	427	14.2	-0.38	548	18.2	636	21.2	46	-30	Middle		Subtropical
Brazil: Rural Santa Maria	3057	628	20.5		666	21.8		238	7.8		467	15.3	335	11	146	-29.7	Middle		Subtropical
Brazil: Santa Maria	3065	746	24.3		1086	35.4		307	10		513	16.7	453	14.8	146	-29.7	Middle		Subtropical
Brazil: Santo Andre	3232	919	28.4		938	29		446	13.8		750	23.2	288	8.9	801	-23.7	Middle		Subtropical
Brazil: Sao Paulo	3161	866	27.4	-0.94	1017	32.2	0.06	384	12.1	-0.07	591	18.7	328	10.4	769	-23.5	Middle		Subtropical
Brazil: Sao Paulo West	3181	957	30.1		602	18.9		497	15.6		696	21.9	284	8.9	769	-23.5	Middle		Subtropical
Chile: Chiloe	3000	1134	37.8		575	19.2		572	19.1		507	16.9	486	16.2			Middle		Temperate
Chile: Punta Arenas	3044	984	32.3	2.1	219	7.2	-0.69	428	14.1	0.64	414	13.6	396	13	35	-53.2	Middle		Temperate
Chile: South Santiago	3026	1183	39.1	2.63	722	23.9	2.22	796	26.3	2.27	515	17	484	16	556	-33.5	Middle		Subtropical
Chile: Valdivia	3105	1330	42.8	3.68	759	24.4	2.04	816	26.3	2.35	496	16	490	15.8	17	-39.8	Middle		Temperate
Mexico: Ciudad Victoria	3122	1093	35		91	2.9		549	17.6		451	14.4	183	5.9	307	23.7	Middle		Subtropical
Mexico: Mexicali Valley	2988	1233	41.3		41	1.4		839	28.1		136	4.6	37	1.2	255	32.7	Middle		Subtropical
Mexico: Monterrey	3006	955	31.8		138	4.6		395	13.1		181	6	211	7	541	25.7	Middle		Subtropical
Paraguay: Asuncion	3000	2417	80.6	2.8	1331	44.4	1.21	1354	45.1	2.12	628	20.9	385	12.8	133	-25.3	Middle		Subtropical
Uruguay: Montevideo	3177	781	24.6	-1.24	483	15.2	-1.23	337	10.2	-0.67	570	17.9	574	18.1	41	-34.8	Middle		Temperate
Uruguay: Paysandu	1738	325	18.7		116	6.7		177	10.6		238	13.7	261	15	49	-32.3	Middle		Subtropical
Canada: Vancouver	2853	1020	35.8		694	24.3		482	16.9		391	13.7	465	16.3	70	49.2	High		Temperate
USA: Chapel Hill	128443										28413	22.1	22259	17.3	149	35.9	High		Temperate
USA: Sarasota	1245	393	31.6		246	19.8		189	15.2		231	18.6	215	17.3	11	27.3	High		Subtropical
USA: Seattle	2422	751	31	0.19	559	23.1	-1.32	462	19.1	0.71	540	22.3	490	20.2	56	47.6	High		Temperate
Albania: Tirane	2983	465	15.6	0.47	156	5.2	0.49	163	5.5	0.24	100	3.4	107	3.6					Temperate
Bulgaria: Sofia	1926	462	24		232	12		161	8.4		158	8.2	105	5.5					Temperate
Croatia: Rijeka	2194	383	17.5		230	10.5		120	5.5		185	8.4	115	5.2					Temperate
Estonia: Talinn	3603	883	24.5	0.18	259	7.2	-1.11	227	6.3	0.22	334	9.3	172	4.8					Temperate
Finland: Kuopio	3051	1222	40.1	0.55	866	28.4	-0.1	474	15.5	0.04	580	19	236	7.7					Temperate
Yugoslavia: Skopje	3026	698	23.1		202	6.7		166	5.5		266	8.8	52	1.7					Temperate
Georgia: Kutaisi	2650	405	15.3	0.42	102	3.8	-0.12	118	4.5	-0.01	134	5.1	87	3.3					Temperate
Hungary: Svabhegy	4219	721	17.1		374	8.9		399	9.5		211	5	265	6.3					Temperate
Hungary: Szeged	2889	546	18.9		336	11.6		250	8.7		204	7.1	286	9.9					Temperate
Kyrgyzstan: Balykchi	1382	191	13.8		134	9.7		125	9		100	7.2	26	1.9					Temperate
Kyrgyzstan: Bishkek	5048	767	15.2		507	10		416	8.2		402	8	142	2.8					Temperate
Kyrgyzstan: Jalalabat	2404	606	25.2		41	1.7		261	10.9		185	7.7	51	2.1					Temperate
Latvia: Riga	1283	238	18.6	-0.29	103	8	0.46	58	4.5	-0.08	135	10.5	93	7.2					Temperate
Lithuania: Kaunas	2723	546	20.1	-1.26	168	6.2	0.28	125	4.6	-0.17	183	6.7	91	3.3					Temperate
Lithuania: Panevezys	1187	403	34		56	4.7		166	14		98	8.3	19	1.6					Temperate
Lithuania: Siauliai	3516	982	27.9		141	4		222	6.3		261	7.4	77	2.2					Temperate
Poland: Krakow	2545	842	33.1	1.7	761	29.9	1.45	490	19.3	1.07	240	9.4	173	6.8					Temperate
Poland: Poznan	1875	615	32.8	2.38	611	32.6	2.57	354	18.4	1.49	210	11.2	97	5.2					Temperate
Romania: Cluj	3019	1121	37.1	3.66	94	3.1	0.13	431	14.3	1.29	685	22.7	268	8.9					Temperate
Russia: Novosibirsk	3769	1225	32.5	0.48	122	3.2	0.08	442	11.7	0.65	423	11.2	146	3.9					Temperate
Serbia and Montenegro: Belgrade	3228	821	25.4		485	15		246	7.6		288	8.9	195	6					Temperate
Serbia and Montenegro: Nis	1207	384	31.8		253	21		137	11.4		150	12.4	73	6					Temperate
Serbia and Montenegro: Novi Sad	1171	212	18		154	13.2		72	6.1		69	5.9	38	3.2					Temperate
Serbia and Montenegro: Podgorica	1014	237	23.4		186	18.3		69	6.8		104	10.3	73	7.2					Temperate
Serbia and Montenegro: Sombor	1105	197	17.8		107	9.7		63	5.7		120	10.9	52	4.7					Temperate
Sweden: Linkoping	2679	542	20.2	0.05	619	23.1	-0.11	279	10.4	-0.09	259	9.7	321	12					Temperate
Ukraine: Kharkiv	2428	471	19.4	-0.33	141	5.8	-0.35	271	11.2	-0.01	508	20.9	133	5.5					Temperate
Ukraine: rural Kharkiv	3968	676	17		222	5.6		303	7.6		420	10.6	158	4					Temperate
Australia: Melbourne	2192	836	38.1		1046	47.7		424	19.3		670	30.6	818	37.3	25	-37.8	High		Temperate
New Zealand: Auckland	2870	1155	40.2	0.06	956	33.3	-0.04	540	18.8	-0.01	645	22.5	801	27.9					Temperate
New Zealand: Bay of Plenty	1976	623	31.5	-1.07	698	35.3	0.3	302	15.3	-0.38	408	20.6	560	28.3					Temperate
New Zealand: Christchurch	3116	979	31.4	-0.55	1412	45.3	0.48	494	15.9	-0.36	868	27.9	1171	37.6					Temperate
New Zealand: Nelson	2305	744	32.3	-0.37	993	43.1	0.7	353	15.3	-0.21	646	28	677	29.4					Temperate
New Zealand: Wellington	3050	1421	46.6	0.74	1237	40.6	0.39	708	23.2	0.43	993	32.6	1108	36.3					Temperate
Austria: Urfahr-Umgebung	1439	306	21.3	0.03	245	17	0.36	139	9.7	0.06	217	15.1	101	7					Temperate
Belgium: Antwerp	3250	1319	40.6	0.6	650	20	0.42	549	16.9	0.34	271	8.3	276	8.5					Temperate
Channel Islands: Guernsey	1248	405	32.5	-0.3	458	36.7	0.3	203	16.3	-0.29	331	26.5	336	26.9					Temperate
Channel Islands: Jersey	773	212	27.4	-1.58	259	33.5	-0.47	100	12.9	-0.66	205	26.5	195	25.2					Temperate
Germany: Munster	4132	1304	31.6	0.58	993	24	0.58	620	15	0.12	725	17.5	330	8					Temperate
Isle of Man	1716	630	36.7	-0.45	723	42.1	0.96	347	20.2	0.02	536	31.2	490	28.6					Temperate
Italy: Bari	1287	488	37.9		287	22.3		227	17.6		98	7.6	149	11.6					Temperate
Italy: Colleferro-Tivoli	1361	281	20.6		274	20.1		136	10		67	4.9	167	12.3					Temperate
Italy: Cosenza	925	140	15.1	-1.15	137	14.8	-0.57	86	9.3	-0.43	38	4.1	46	5					Temperate
Italy: Emilia-Romagna	1347	463	34.4	0.4	315	23.4	0.84	182	13.5	-0.27	109	8.1	129	9.6					Temperate
Italy: Empoli	1229	407	33.1	-0.09	264	21.5	0.47	150	12.2	-0.45	94	7.6	109	8.9					Temperate
Italy: Firenze	1383	456	33	-0.18	336	24.3	0.71	217	15.7	-0.34	121	8.7	168	12.1					Temperate
Italy: Mantova	1114	391	35.1		254	22.8		198	17.8		105	9.4	123	11					Temperate
Italy: Milano	1410	450	31.9	-0.06	395	28	0.87	261	18.5	0.27	125	8.9	188	13.3					Temperate
Italy: Palermo	1221	397	32.5		264	21.6		225	18.4		113	9.3	150	12.3					Temperate
Italy: Roma	1325	499	37.7	0.94	355	26.8	1.3	294	22.2	0.93	151	11.4	197	14.9					Temperate
Italy: Siena	1082	415	38.4	0.59	250	23.1	0.81	216	20	0.29	114	10.5	123	11.4					Temperate
Italy: Torino	1180	448	38	1.11	264	22.4	0.47	206	17.5	0.3	129	10.9	163	13.8					Temperate
Italy: Trento	1311	230	17.5	-0.11	213	16.2	0.52	128	9.8	0.11	54	4.1	132	10.1					Temperate
The Netherlands	6896	1931	28		1608	23.3		645	9.4		840	12.2	898	13					Temperate
Portugal: Coimbra	1177	281	23.9		165	14		76	6.5		126	10.7	144	12.2					Temperate
Portugal: Funchal	3161	675	21.4	0.03	275	8.7	-0.03	276	8.7	0.15	284	9	479	15.2					Temperate
Portugal: Lisbon	3024	878	29	0.93	194	6.4	0.14	317	10.5	0.44	443	14.6	472	15.6					Temperate
Portugal: Portimao	1109	241	21.7	0.26	81	7.3	0.52	79	7.1	-0.21	108	9.7	138	12.4					Temperate
Portugal: Porto	3336	1056	31.7	1.27	168	5	0.12	342	10.3	0.57	437	13.1	504	15.1					Temperate
Ireland	3089	1144	37	-0.6	973	31.5	0.83	478	15.5	-0.48	825	26.7	665	21.5					Temperate
Spain: A Coruna	2979	1102	37		460	15.4		531	17.8		453	15.2	551	18.5					Temperate
Spain: Almeria	4051	1129	27.9		425	10.5		626	15.5		299	7.4	323	8					Temperate
Spain: Asturias	4184	1557	37.2		533	12.7		752	18		650	15.5	804	19.2					Temperate
Spain: Barcelona	3066	716	23.4	-0.3	284	9.3	0.08	321	10.5	-0.14	276	9	376	12.3					Temperate
Spain: Bilbao	3401	930	27.3	-1.13	548	16.1	0.73	492	14.5	-0.38	467	13.7	743	21.8					Temperate
Spain: Cartagena	3998	1281	32	-0.08	440	11	0.42	622	15.6	-0.14	426	10.7	471	11.8					Temperate
Spain: Castellon	4024	1441	35.8	0.75	284	7.1	0.05	639	15.9	0.31	286	7.1	363	9					Temperate
Spain: Madrid	2652	760	28.7	1.09	523	19.7	1.73	496	18.7	1.11	267	10.1	378	14.3					Temperate
Spain: Pamplona	2932	1156	39.4	0.56	218	7.4	0.2	462	15.8	0.16	235	8	319	10.9					Temperate
Spain: San Sebastian	1195	319	26.7		171	14.3		151	12.6		165	13.8	260	21.8					Temperate
Spain: Valencia	3132	825	26.3	-0.17	441	14.1	-0.05	394	12.6	0.08	322	10.3	423	13.5					Temperate
Spain: Valladolid	2944	1034	35.1	0.42	252	8.6	0.11	504	17.1	0.55	240	8.2	365	12.4					Temperate
UK: North Thames	2356	813	34.5	0.09	932	39.6	0.5	353	15	-0.14	627	26.6	577	24.5					Temperate
UK: Scotland	4662	1604	34.4	-0.81	1584	34	0.11	702	15.1	-0.75	1295	27.8	1141	24.5					Temperate
UK: South Thames	2432	777	31.9	-0.75	928	38.2	-0.03	353	14.5	-0.3	636	26.2	620	25.5					Temperate
UK: Sunderland	2193	503	22.9	-1.18	558	25.4	-0.07	314	14.3	-0.69	352	16.1	565	25.8					Temperate
UK: Surrey/Sussex	5082	1653	32.5	-0.5	2094	41.2	0.13	893	17.6	-0.48	1153	22.7	1236	24.3					Temperate
UK: Wales	2501	795	31.8	-0.71	962	38.5	0.83	317	12.7	-0.83	688	27.5	678	27.1					Temperate

## Sheet: 6 yrs old
ISAAC Centre (Tropical)	Phase III Cohort size: Rhinitis	Rhinitis in the past year			Hay fever ever			Rhinoconjunctivitis in the past year			Current Wheeze		Asthma Ever		Altitude (metres)	Latitude (degrees)	Income ††	Longitude	Region
		N	%	Change per year (%)*	N	%	Change per year (%)*	N	%	Change per year (%)*	N	%	N	%
Nigeria: Ibadan	2396	281	11.7	0.23	344	14.4	0.52	86	3.6	-0.01	133	5.6	80	3.3	255	7.4	Low	3.9	Tropical
Hong Kong	4448	1661	37.3	0.74	65	1.5	0.05	789	17.7	0.67	416	9.4	353	7.9	3	22.3	High	114.2	Tropical
Indonesia: Bandung	2503	274	10.9	-1.58	624	24.9	NA	91	3.6	-0.04	71	2.8	119	4.8	728	-6.9	Low	107.6	Tropical
Malaysia: Alor Setar	3786	502	13.3	0.04	412	10.9	0.3	159	4.2	0.09	217	5.7	370	9.8	7	6.1	Middle	100.4	Tropical
Malaysia: Klang Valley	3044	543	17.8	0.67	458	15	0.56	190	6.2	0.21	225	7.4	362	11.9			Middle	101.7	Tropical
Malaysia: Kota Bahru	3110	438	14.1	-0.17	553	17.8	0.31	130	4.2	0.06	135	4.3	348	11.2	10	6.1	Middle	102.2	Tropical
Singapore	5389	1378	25.6	-0.1				467	8.7	0.02	547	10.2	837	15.5	23	1.3	High	103.9	Tropical
Thailand: Bangkok	4209	1828	43.4	1.81	1341	31.9	0.47	566	13.4	0.58	633	15	451	10.7	2	13.8	Middle	100.5	Tropical
Thailand: Chantaburi	3321	913	27.5		870	26.2		255	7.7		390	11.7	357	10.7	7	12.6	Middle	102.1	Tropical
Thailand: Chiang Mai	3106	731	23.5	0.84	611	19.7	0.3	192	6.2	0.24	241	7.8	190	6.1	313	18.8	Middle	99	Tropical
Thailand: Chiang Rai	1677	374	22.3		357	21.3		88	5.2		121	7.2	160	9.5	401	19.9	Middle	99.8	Tropical
Thailand: Khon Kaen	2658	891	33.5		924	34.8		246	9.3		272	10.2	308	11.6	167	16.4	Middle	102.8	Tropical
Thailand: Nakom Pathom	1821	461	25.3		451	24.8		117	6.4		149	8.2	177	9.7	11	13.8	Middle	100	Tropical
Vietnam: Ho Chi Minh City	3879	1405	36.2		880	22.7		393	10.1		691	17.8	174	4.5	5	10.8	Low	106.7	Tropical
India: Bangalore	2959	432	14.6		176	5.9		111	3.8		169	5.7	79	2.7	913	13	Low	77.6	Tropical
India: Davangere	3043	366	12					65	1.8		104	3.4	120	3.9	587	14.5	Low	77	Tropical
India: Kottayam	2619	395	15.1	-1.25	242	9.2	0.47	226	8.6	-0.13	602	23	304	11.6	14	9.6	Low	76.5	Tropical
India: Mumbai [16]	2865	211	7.4	-0.1	150	5.2	0.02	59	2.1	-0.07	73	2.5	84	2.9				72.9	Tropical
India: Mumbai [18]	4862	543	11.2	0.65	345	7.1	0.52	168	3.5	0.25	229	4.7	184	3.8	8	19.1	Low	72.9	Tropical
India: Mumbai [29]	1833	116	6.3		81	4.4		48	2.6		70	3.8	66	3.6	8	19.1	Low	72.9	Tropical
India: Nagpur	4294	350	8.2		307	7.1		117	2.7	NA	164	3.8	222	5.2	310	21.2	Low	79.1	Tropical
India: Pimpri	3838	414	10.8		327	8.5		157	4.1	NA	182	4.7	95	2.5	593	18.6	Low	73.8	Tropical
India: Pune	2111	201	7.4	0.24	127	4.7	0.3	50	1.8	0.04	108	4	91	3.4	554	18.4	Low	73.9	Tropical
India: Rasta Peth	3147	293	9.3		224	7.1		90	2.9		119	3.8	73	2.3			Low	73.9	Tropical
Sri Lanka	3345	703	21		529	15.8		284	8.5		920	27.5	364	10.9			Low		Tropical
Brazil: Aracaju	2443	487	19.9		300	12.3		227	9.3		404	16.5	277	11.3	11	-10.9	Middle	-37.1	Tropical
Brazil: Maceio	1990	491	24.7		293	14.7		215	10.8		484	24.3	192	9.6	11	-9.7	Middle	-35.8	Tropical
Brazil: Manaus Amazonas	3011	586	19.5		404	13.4		316	10.5		736	24.4	628	20.9	20	-3.1	Middle	-60	Tropical
Brazil: Nova Iguacu	3249	805	24.8		488	15		376	11.6		854	26.3	338	10.4	36	-22.8	Middle	-43.5	Tropical
Brazil: Salvador	1069	429	40.1		349	32.6		178	16.7		185	17.3	88	8.2	10	-13	Middle	-38.5	Tropical
Colombia: Barranquilla	3209	877	27.3		619	19.3		494	15.4		487	15.2	356	11.1	42	11	Middle	-74.8	Tropical
Colombia: Bogota	3256	979	30.1		588	18.1		509	15.6		327	10	175	5.4	2582	4.6	Middle	-74.2	Tropical
Colombia: Cali	3005	1033	34.4		479	15.9		501	16.7		521	17.3	290	9.7	967	3.4	Middle	-76.5	Tropical
Costa Rica	3234	1130	34.9	1.04				513	15.9	0.54	1216	37.6	902	27.9			MIddle		Tropical
Cuba: La Habana	1803	718	39.8		695	38.5		318	17.6		569	31.6	705	39.1	11	23.1		-82.4	Tropical
Ecuador: Quito	3055	842	27.6		487	15.9		445	14.6		512	16.8	153	5	2854	-0.2	Middle	-78.5	Tropical
El Salvador: San Salvador	1365	571	41.8		303	22.2		217	15.9		261	19.1	403	29.5	653	13.7	Middle	-89.2	Tropical
Honduras: San Pedro Sula	1907	576	30.2		260	13.6		214	11.2		357	18.7	289	15.2	66	15.5	Middle	-88	Tropical
Mexico: Ciudad de Mexico [1]	3205	1347	42		138	4.3		519	16.2		217	6.8	144	4.5	2240	19.4	Middle	-99.1	Tropical
Mexico: Ciudad de Mexico [3]	3493	1629	46.6		139	4		622	17.8		126	3.6	77	2.2	2240	19.4	Middle	-99.1	Tropical
Mexico: Cuernavaca	2579	539	20.9	-0.29	122	4.7	0.13	186	7.2	-0.17	216	8.4	89	3.5	1622	18.9	Middle	-99.2	Tropical
Mexico: Merido	2896	1067	36.8		348	12		392	13.5		368	12.7	361	12.5	12	21	Middle	-89.6	Tropical
Mexico: Toluca	3235	601	18.6		130	4		237	7.3		192	5.9	65	2	2680	19.3	Middle	-99.7	Tropical
Mexico: Villahermosa	2678	867	32.4		255	9.5		373	13.9		268	10	312	11.7	7	18	Middle	-92.9	Tropical
Nicaragua: Managua	3286	1108	33.7		292	8.9					563	17.1	558	17	108	12.1	Low	-86.3	Tropical
Panama: David	2942	823	28	1.25	1154	39.2	5.9	343	11.7	0.77	668	22.7	597	20.3	47	8.4	Middle	-82.4	Tropical
Venezuela: Caracas	2999	950	31.7		671	22.4		611	20.4		599	20	863	28.8	887	10.5	Middle	-66.9	Tropical
Barbados	2759	310	11.2	0.35	961	34.8	1.07	177	6.4	0.15	538	19.5	565	20.5					Tropical
Niue Island	47	9	19.1		2	4.3		4	8.5		8	17	13	27.7					Tropical
South Africa: Polokwane	3480	658	18.9	NA	96	20.1	NA	368	10.6	NA	457	13.1	122	3.5	1315	-23.9	Middle		Subtropical
Japan: Fukuoka	2958	980	33.1	0.93	428	14.5	0.59	314	10.6	0.35	537	18.2	679	23	7	33.6	High		Subtropical
South Korea: Provincial	4258	1064	25	-0.86	798	18.7	0.76	366	8.6	-0.14	237	5.6	387	9.1			Middle		Temperate
South Korea: Seoul	1760	490	27.8	-1.12	373	21.2	1.14	159	9	-0.38	115	6.5	175	9.9	74	37.6	Middle		Temperate
Taiwan: Taipei	4832	2029	42	1.6	1905	39.4	0.65	1171	24.2	1.37	475	9.8	694	14.4	10	25			Subtropical
Taiwan: Taoyuan	3293	1223	37.1		1174	35.7		636	19.3		251	7.6	431	13.1	103	25			Subtropical
Iran: Birjand	2693	247	9.2		99	3.7		65	2.4		136	5.1	70	2.6	1459	32.9	Middle		Subtropical
Iran: Rasht	3057	343	11.2	1	74	2.4	0.02	74	2.4	0.21	467	15.3	213	7	1	37.3	Middle		Temperate
Iran: Tehran	3008	269	8.9	0.23	62	2.1	0.26	57	1.9	0	259	8.6	64	2.1	1178	35.7	Middle		Temperate
Iran: Zanjan	2777	407	14.7		237	8.5		135	4.9		262	9.4	109	3.9	1650	36.7	Middle		Temperate
Jordan: Amman	2598	433	16.7		133	5.1		156	6		436	16.8	260	10	757	32	Middle		Subtropical
Malta	3795	932	24.6	0.54	848	22.3	1.08	339	8.9	0.24	564	14.9	566	14.9			Middle		Temperate
Pakistan: Islamabad	3966	872	22		2994	75.5		290	7.3		212	5.3	136	3.4	579	33.7	Low		Subtropical
Pakistan: Karachi	2113	262	12.4		243	11.5		9.6	4.5		176	8.3	153	7.2	38	24.9	Low		Subtropical
Palestine: North Gaza	3575	608	17		215	6		188	5.3		347	9.7	279	7.8	40	31.5	Middle		Subtropical
Palestine: Ramallah	3754	544	14.5		167	4.4		176	4.7		351	9.4	320	8.5	879	31.9	Middle		Subtropical
Sultanate of Oman: Al-Khod	4130	794	19.2	0.7	225	5.4	-0.34	290	7	0.13	347	8.4	437	10.6			Middle		Subtropical
Syria: Latakia	2373	243	10.2		95	4		95	4		111	4.7	93	3.9	26	35.5	Middle		Temperate
Syria: Tartouss	2734	414	15.1		246	9		137	5		156	5.7	123	4.5	20	34.9	Middle		Subtropical
India: Jaipur	2545	679	26.7		384	15.1		214	8.4		143	5.6	148	5.8	428	26.9	Low		Subtropical
India: Jodhpur	2114	259	12.3	0.37	137	6.5	-0.01	61	2.9	0.05	51	2.4	64	3	221	26.3	Low		Subtropical
India: Lucknow	3000	513	17.1		370	12.3		143	4.8		104	3.5	70	2.3	131	26.8	Low		Subtropical
India: Ludhiana	3225	697	21.6	NA	261	8.1		136	4.2	NA	134	4.2	56	1.7	242	30.9	Low		Subtropical
India: New Delhi	3706	547	14.8	0.22	598	16.1	1.47	166	4.5	0.15	223	6	251	6.8	212	28.6	Low		Subtropical
Argentina: Neuquen	1930	483	25		175	9.1		172	8.9		287	14.9	139	7.2	281	-38.9	Middle		Temperate
Argentina: Rosario	2952	522	17.7		301	10.2		161	5.5		528	17.9	166	5.6	38	-32.9	Middle		Subtropical
Brazil: Itajai	1511	292	19.3		248	16.4		142	9.4		311	20.6	156	10.3	6	-26.9	Middle		Subtropical
Brazil: Santo Andre	2167	669	30.9		522	24.1		285	13.2		519	24	106	4.9	801	-23.7	Middle		Subtropical
Brazil: Sao Paulo	3047	859	28.2	-0.81	891	29.2		366	12	-0.07	743	24.4	191	6.3	769	-23.5	Middle		Subtropical
Brazil: Sao Paulo West	3312	958	28.9		706	21.3		441	13.3		1033	31.2	234	7.1	769	-23.5	Middle		Subtropical
Chile: Punta Arenas	3052	857	28.1	0.69	427	14	0.39	343	11.2	0.35	535	17.5	241	7.9	35	-53.2	Middle		Temperate
Chile: South Santiago	3075	778	25.3	1.1	386	12.6	0.48	422	13.7	0.87	453	14.7	257	8.4	556	-33.5	Middle		Subtropical
Chile: Valdivia	3183	894	28.1	1.53	430	13.5	0.37	380	11.9	0.56	680	21.4	501	15.7	17	-39.8	Middle		Temperate
Mexico: Ciudad Victoria	2603	553	21.3		93	3.6		175	6.7		224	8.6	124	4.8	307	23.7	Middle		Subtropical
Mexico: Mexicali Valley	2568	695	27.1		172	6.7		290	11.3		227	8.8	200	7.8	255	32.7	Middle		Subtropical
Mexico: Monterrey	3030	679	22.4		201	6.6		249	8.2		255	8.4	170	5.6	541	25.7	Middle		Subtropical
Uruguay: Paysandu	1512	274	18.1		184	12.2		102	6.7		341	22.6	148	9.8	49	-32.3	Middle		Subtropical
Canada: Saskatoon	1255	339	27	0.49	154	12.3	0.56	135	10.8	0.29	229	18.2	238	19					Temperate
Albania: Tirane	2896	397	13.7	0.13	97	3.3	0.09	113	3.9	-0.03	144	5	75	2.6					Temperate
Bulgaria: Sofia	1181	157	13.3		48	4.1		40	3.4		66	5.6	51	4.3					Temperate
Croatia: Rijeka	1633	276	16.9		87	5.3		90	5.5		159	9.7	64	3.9					Temperate
Estonia: Talinn	2385	311	13	0.2	84	3.5	0.12	101	4.2	0.11	230	9.6	98	4.1					Temperate
Georgia: Kutaisi	2666	233	8.7	0.1	75	2.8	-0.41	75	2.8	-0.16	185	6.9	87	3.3					Temperate
Hungary: Svabhegy	2451	316	12.9		126	5.1		130	5.3		161	6.6	121	4.9					Temperate
Kyrgyzstan: Bishkek	3146	320	10.2		93	3		181	5.8		163	5.2	34	1.1					Temperate
Kyrgyzstan: Jalalabat	1664	222	13.3		28	1.7		73	4.4		114	6.9	23	1.4					Temperate
Lithuania: Kaunas	2772	608	21.9	0.26	67	2.4	0.15	104	3.8	0.08	182	6.6	72	2.6					Temperate
Lithuania: Panevezys	1176	252	21.4		12	1		31	2.6		49	4.2	20	1.7					Temperate
Lithuania: Siauliai	1341	309	23		29	2.2		41	3.1		53	4	12	0.9					Temperate
Poland: Krakow	2497	707	28.3	0.55	526	21.1	0.91	363	14.5	0.72	361	14.5	145	5.8					Temperate
Poland: Poznan	1999	508	25.4	1.77	390	19.5	1.83	222	11.1	0.81	249	12.5	117	5.9					Temperate
Russia: Novosibirsk	2730	571	20.9	-0.27	141	5.2	0.18	127	4.7	-0.16	312	11.4	69	2.5					Temperate
Serbia and Montenegro: Belgrade	1932	375	19.4		181	9.4		95	4.9		204	10.6	145	7.5					Temperate
Serbia and Montenegro: Nis	1002	123	12.3		83	8.3		50	5		165	16.5	98	9.8					Temperate
Serbia and Montenegro: Novi Sad	1044	176	16.9		48	4.6		22	2.1		86	8.2	26	2.5					Temperate
Serbia and Montenegro: Sombor	1029	130	12.6		55	5.3		24	2.3		114	11.1	47	4.6					Temperate
Sweden: Linkoping	2089	255	12.2	-0.31	173	8.3	0.01	144	6.9	-0.14	213	10.2	195	9.3					Temperate
Ukraine: Kharkiv	1950	318	16.3	-0.69	149	7.6	0.32	150	7.7	-0.51	243	12.5	133	6.8					Temperate
Ukraine: rural Kharkiv	3000	440	14.7		116	3.9		167	5.6		264	8.8	87	2.9					Temperate
Australia: Melbourne	2968	744	25.1	0.23	587	19.8	0.54	382	12.9	0.34	594	20	756	25.5	25	-37.8	High		Temperate
New Zealand: Auckland	3541	833	23.5	-0.14	525	14.8	0.27	391	11	0.14	793	22.4	1002	28.3					Temperate
New Zealand: Bay of Plenty	2150	525	24.4	-0.14	342	15.9	0.48	244	11.3	0.3	509	23.7	650	30.2					Temperate
New Zealand: Christchurch	3315	823	24.8	0.05	677	20.4	0.58	427	12.9	0.17	739	22.3	1115	33.6					Temperate
New Zealand: Nelson	1867	368	19.7	0.32	322	17.2	0.71	173	9.3	0.18	377	20.2	517	27.7					Temperate
Austria: Kamten	4847	523	10.8	0.25	207	4.3	0.06	275	5.7	0.14	363	7.5	199	4.1					Temperate
Austria: Urfahr-Umgebung	2029	254	12.5	0.32	88	4.3	0.04	145	7.1	0.17	148	7.3	93	4.6					Temperate
Belgium: Antwerp	5645	1016	18	0.47	338	6	0.14	327	5.8	0.13	423	7.5	340	6					Temperate
Germany: Munster	3830	618	16.1	0.73	247	6.4	0.09	266	6.9	0.3	492	12.8	176	4.6					Temperate
Greece: Thessaloniki	1228	197	16		171	13.9		49	4		97	7.9	120	9.8					Temperate
Isle of Man	1096	181	16.5		136	12.4		91	8.3		158	14.4	228	20.8					Temperate
Italy: Bari	1943	401	20.6		214	11		122	6.3		161	8.3	188	9.7					Temperate
Italy: Colleferro-Tivoli	1143	176	15.4		128	11.2		82	7.2		81	7.1	149	13					Temperate
Italy: Emilia-Romagna	2265	384	17	0.51	174	7.7	0.22	146	6.4	0.13	202	8.9	189	8.3					Temperate
Italy: Empoli	1152	197	17.1	0.52	146	12.7	0.63	76	6.6	0.28	112	9.7	85	7.4					Temperate
Italy: Firenze	1036	191	18.4	0.32	109	10.5	0.48	66	6.4	0.01	89	8.6	87	8.4					Temperate
Italy: Mantova	1288	216	16.8		102	7.9		62	4.8		82	6.4	97	7.5					Temperate
Italy: Milano	2249	421	18.7	0.56	180	8	0.18	160	7.1	0.16	171	7.6	215	9.6					Temperate
Italy: Roma	2224	446	20.1	0.83	233	10.5	0.49	142	6.4	0.16	187	8.4	249	11.2					Temperate
Italy: Torino	2361	444	18.8	0.75	231	9.8	0.52	146	6.2	0.13	127	5.4	183	7.8					Temperate
Italy: Trento	2359	303	12.8		177	7.5		129	5.5		128	5.4	141	6					Temperate
Portugal: Funchal	1819	393	21.6	0.15	122	6.7	-1.31	167	9.2	-0.29	200	11	259	14.2					Temperate
Portugal: Lisbon	2477	651	26.3	0.41	67	2.7	-0.03	247	10	0.19	351	14.2	194	7.8					Temperate
Portugal: Portimao	1069	247	23.1	1.2	38	3.6	0.15	84	7.9	0.41	141	13.2	52	4.9					Temperate
Portugal: Porto	2464	544	22.1		67	2.7		182	7.4		246	10	247	10					Temperate
Spain: A Coruna	3016	745	24.7		381	12.6		322	10.7		389	12.9	414	13.7					Temperate
Spain: Almeria	3349	640	19.1		268	8		332	9.9		339	10.1	243	7.3					Temperate
Spain: Asturias	3193	711	22.3		401	12.6		329	10.3		370	11.6	472	14.8					Temperate
Spain: Barcelona	3002	308	10.3		246	8.2		119	4		254	8.5	337	11.2					Temperate
Spain: Bilbao	3157	635	20.1	0.19	281	8.9	0.33	281	8.9	0.34	390	12.4	656	20.8					Temperate
Spain: Cartagena	2948	503	17.1	0.09	230	7.8	0.14	239	8.1	0.15	326	11.1	317	10.8					Temperate
Spain: Castellon	3915	562	14.4	0.56	313	8	0.55	246	6.3	0.31	325	8.3	287	7.3					Temperate
Spain: Madrid	2347	546	23.3	1.15	252	10.7	0.74	261	11.1	0.51	220	9.4	232	9.9					Temperate
Spain: Pamplona	3176	544	17.1	0.93	261	8.2	0.49	211	6.6	0.43	225	7.1	307	9.7					Temperate
Spain: Valencia	3398	554	16.3	0.57	245	7.2	0.26	256	7.5	0.39	315	9.3	287	8.4					Temperate
UK: Sunderland	1843	398	21.6	0.05	257	13.9	0.69	186	10.1	0.05	385	20.9	493	26.7					Temperate
